# Supplementary material for: Ants of the Palouse Prairie: diversity and species composition in an endangered grassland
Source: Biodivers Data J. 2021 May 10;9:e65768. doi: 10.3897/BDJ.9.e65768 (PMC8128849; doi:10.3897/BDJ.9.e65768)
Supplement: Supplementary material 1 — Figure 2 metadata [file bdj-09-e65768-s001.csv]

Site	lat	long	Near intact forest	Ants collected	Transect number	Ants per trap
Skinner Preserve	46.662488	-116.991406	No	169	4	42.25
Philip's Farm County Park	46.81339	-117.018353	Yes	42	1	42
Idler's Rest Nature Preserve	46.802037	-116.958284	Yes	67	1	67
Smoot Hill	46.826999	-117.245805	No	8	2	4
Kamiak Butte County Park	46.86699	-117.15	No	129	5	25.8
